# Supplementary material for: Features of pediatric spontaneous pneumomediastinum: a single-center, retrospective case series
Source: Front Pediatr. 2026 Jul 9;14:1898720. doi: 10.3389/fped.2026.1898720 (PMC13391504; doi:10.3389/fped.2026.1898720)
Supplement: Supplementary file 1 [file supplementaryfile1.xlsx]

## Sheet: Table S1
	Table S1 Clinical and epidemiological data of SPM cases
	Case Number	Patient Number	Age	Sex	Height(m) / Weight(kg)	BMI (kg/m2)	SPM onset date	SPM onset season	SPM onset place	Chief complaint	Trigger factor	Diagnostic modalities	Complications	Treatment	Outcome
	1	1	15	M	1.69 / 45	15.8	2012-02-22	Winter	Indoor	Chest pain	Physical exercise	CXR, CT	SE	Conservative	Full recovery
	2	2	18	M	1.73 / 49	16.4	2012-05-17	Spring	Outdoor	Neck pain	(Unknown)	CXR, CT		Conservative	Full recovery
	3	3	14	M	1.63 / 48	18	2013-05-20	Spring	Indoor	Pharyngalgia	(Unknown)	CXR, CT	SE	Conservative	Full recovery
	4	4	18	M	1.61 / 45	17.5	2013-06-25	Summer	Indoor	Pharyngalgia	(Unknown)	CXR, CT		Conservative	Full recovery
	5	5	15	M	1.74 / 63	20.9	2013-10-04	Autumn	Indoor	Chest pain	(Unknown)	CXR, CT	SE	Conservative	Full recovery
	6	6	14	F	1.71 / 63	21.7	2014-07-23	Summer	Indoor	Chest pain	(Unknown)	CXR, CT		Conservative	Full recovery
	7	7	17	M	1.75 / 68	22.2	2015-04-20	Spring	Unknown	Chest pain	(Unknown)	CXR, CT		Conservative	Full recovery
	8	8	17	M	NA	NA	2015-06-16	Summer	Indoor	Chest pain	(Unknown)	CXR, CT		Conservative	Full recovery
	9	9	14	F	1.58 / 52	20.8	2015-12-18	Winter	Unknown	Pharyngalgia	(Unknown)	CXR, CT		Conservative	Full recovery
	10	10	18	M	1.68 / 64	22.7	2016-01-07	Winter	Indoor	Chest pain	Sternutation	CXR, CT	pneumorrhachis	Conservative	Full recovery
	11	11	14	M	1.86 / 52	15.1	2016-07-02	Summer	Unknown	Chest pain	(Unknown)	CXR, CT		Conservative	Full recovery
	12	12	15	M	1.70 / 53	18.2	2016-09-27	Autumn	Outdoor	Chest pain	(Unknown)	CXR, CT, BO		Conservative	Full recovery
	13	13	13	F	1.50 / 52	23.1	2017-04-14	Spring	Unknown	Chest pain	(Unknown)	CXR, CT		Conservative	Full recovery
	14	14	14	M	NA	NA	2017-06-06	Summer	Outdoor	Pharyngalgia	Physical exercise	CXR, CT	SE	Conservative	Full recovery
	15	15	16	M	1.74 / 61	20.1	2017-07-29	Summer	Outdoor	Chest pain	(Unknown)	CXR, CT	SE	Conservative	Full recovery
	16	16	17	M	NA	NA	2017-08-10	Summer	Outdoor	Chest pain	Mechanical vibration	CXR, CT		Conservative	Full recovery
	17	17	13	M	1.77 / 55	17.6	2017-09-16	Autumn	Indoor	Chest pain	Physical exercise	CXR, CT		Conservative	Full recovery
	18	18	15	F	1.55 / 42	17.5	2017-09-17	Autumn	(Unknown)	Chest pain	(Unknown)	CXR, CT		Conservative	Full recovery
	19	19	18	M	1.66 / 55	20	2017-11-03	Autumn	(Unknown)	Neck pain	(Unknown)	CXR, CT		Conservative	Full recovery
	20*	(12)	17	M	1.71 / 57	19.5	2018-08-27	Summer	Indoor	Chest pain	Defecation	CXR, CT		Conservative	Full recovery
	21	20	15	M	NA	NA	2018-09-05	Autumn	(Unknown)	Pharyngalgia	(Unknown)	CXR, CT	SE	Conservative	Full recovery
	22	21	15	M	1.70 / 50	17.4	2018-11-26	Autumn	Indoor	Dyspnea	Physical exercise	CXR, CT	SE	Conservative	Full recovery
	23	22	15	F	1.60 / 53	20.7	2018-12-12	Winter	(Unknown)	Chest pain	(Unknown)	CXR, CT		Conservative	Full recovery
	24	23	16	M	NA	NA	2019-07-29	Summer	Indoor	Neck pain	(Unknown)	CXR, CT	SE	Conservative	Full recovery
	25	24	13	M	1.73 / 52	17.2	2019-09-02	Autumn	Outdoor	Pharyngalgia	Physical exercise	CXR	SE	Conservative	Full recovery
	26	25	9	M	1.30 / 27	16	2020-01-19	Winter	(Unknown)	Dyspnea	Asthmatic attack	CXR, CT	SE, pneumonia	Conservative	Full recovery
	27	26	15	M	1.73 / 55	18.5	2020-03-11	Spring	Indoor	Pharyngalgia	Shouting	CXR, CT	SE, pneumorrhachis	Conservative	Full recovery
	28	27	16	M	NA	NA	2020-06-01	Summer	Indoor	Chest pain	(Unknown)	CXR, CT	SE	Conservative	Full recovery
	29	28	17	M	1.65 / 65	23.9	2020-06-22	Summer	(Unknown)	Chest pain	(Unknown)	CXR, CT	SE	Conservative	Full recovery
	30	29	15	M	NA	NA	2020-10-07	Autumn	(Unknown)	Chest pain	(Unknown)	CXR, CT		Conservative	Full recovery
	31	30	13	M	1.60 / 51	20	2021-01-04	Winter	Indoor	Epigastric pain	Physical exercise	CXR, CT	SE	Conservative	Full recovery
	32	31	13	M	1.48 / 38	17.3	2021-05-30	Spring	Outdoor	Chest pain	Shouting	CXR	SE	Conservative	Full recovery
	33	32	17	M	1.75 / 60	19.5	2022-10-16	Autumn	Outdoor	Chest pain	Physical exercise	CXR, CT	SE	Conservative	Full recovery
	34	33	15	M	1.77 / 71	22.6	2022-10-26	Autumn	Indoor	Chest pain	(Unknown)	CXR, CT		Conservative	Full recovery
	35	34	17	M	1.76 / 93	30	2023-07-06	Summer	Outdoor	Chest pain	Physical exercise	CXR, CT		Conservative	Full recovery
	36	35	16	M	1.75 / 62	20.2	2023-08-16	Summer	(Unknown)	Neck pain	(Unknown)	CXR, CT		Conservative	Full recovery
	37	36	16	M	NA	NA	2023-09-06	Autumn	Indoor	Pharyngalgia	Physical exercise	CXR, CT		Conservative	Full recovery
	38	37	18	M	1.65 / 84	30.9	2023-10-25	Autumn	(Unknown)	SpO2 decrease	Pneumonia	CXR, CT		Conservative	Full recovery
	39	38	12	M	1.71 / 52	17.6	2023-11-21	Autumn	Indoor	Chest pain	(Unknown)	CXR, CT	SE	Conservative	Full recovery
	* Case 20 was a recurrent case, and Patient 12 and 20 are the same person.
	BMI, Body Mass Index; BO, barium esophagography; CT, computed tomography; CXR, chest x-ray; NA, not available; SE, subcutaneous emphysema; SPM, spontaneous pneumomediastinum.
			15

## Sheet: Table S2
	Table S2 Association between SPM onset and monthly meteorological parameters
	(a) Logistic regression (univariable) analysis
		Coefficient		Odds ratio		95% CI	p-value
	AP (hPa)	-0.012456		0.987621		0.973–1.002	0.115
	AT (℃)	0.009288		1.00933		1.001–1.018	0.0389
	PC (%)	0.006437		1.00646		0.9998–1.013	0.0578
	RH (%)	0.015939		1.01607		1.003–1.030	0.0208
	WS (m/s)	-0.01282		0.987261		0.729–1.337	0.934
	GSR (MJ/m2)	0.003332		1.00334		0.987–1.020	0.69
	RF (mm)	7.46E-5		1.00008		0.999–1.001	0.855684
	SD (hr)	-0.000874		0.999126		0.997–1.001	0.3482
	(b) Poisson regression (univariable) analysis
		Coefficient		Risk ratio		95% CI	p-value
	AP (hPa)	-0.05317		0.948221		0.874–1.028	0.195
	AT (℃)	0.04373		1.0447		0.996–1.098	0.0754
	PC (%)	0.02308		1.02334		0.989–1.059	0.1866
	RH (%)	0.06392		1.06601		0.995–1.140	0.0649
	WS (m/s)	0.01946		1.01965		0.209–4.927	0.981
	GSR (MJ/m2)	0.01602		1.01615		0.932–1.108	0.71455
	RF (mm)	0.0004154		1.00042		0.996–1.004	0.843
	SD (hr)	-0.003179		0.996826		0.987–1.006	0.52
	AP, atmospheric pressure; AT, ambient temperature; CI, confidence interval; E, Napier's constant;
	GSR, global solar radiation; PC, percentage of clouds covering the sky; RF, rainfall; RH, relative humidity;
	SD, sunshine duration; SPM, spontaneous pneumomediastinum; WS, wind speed.

## Sheet: Table S3
Table S3 Evaluation of Analytical Model
(Pattern)	Variable 1	Variable 2	Variable 3	AIC	BIC		VIF 1		VIF 2		VIF 3			p value*
1	AP	AT	RH	168.681	180.561		AP	4.3102	AT	5.40982	RH	1.66112		0.5173
2	AP	AT	PC	170.243	182.123		AP	4.94996	AT	4.18566	PC	1.65323		0.9788
3	AP	AT	WS	168.773	180.652		AP	4.87854	AT	4.4815	WS	1.1996		0.7907
4	AP	AT	GSR	167.716	179.595		AP	5.34219	AT	4.24642	GSR	2.71863		0.09929
5	AP	AT	RF	169.356	181.235		AP	4.26277	AT	4.3018	RF	1.38319		0.6536
6	AP	AT	SD	166.937	178.816		AP	4.18234	AT	4.29266	SD	1.15037		0.8331
7	AP	PC	RH	169.001	180.88		AP	1.671	PC	2.22266	RH	1.72792		0.7322
8	AP	PC	WS	170.448	182.328		AP	1.74076	PC	1.65572	WS	1.12209		0.4304
9	AP	PC	GSR	169.854	181.733		AP	4.61249	PC	1.91908	GSR	3.11065		0.9446
10	AP	PC	RF	169.273	181.152		AP	1.73692	PC	1.94995	RF	1.5874		0.5708
11	AP	PC	SD	169.877	181.757		AP	4.04218	PC	4.16807	SD	2.82798		0.9089
12	AP	RH	WS	169.055	180.934		AP	1.52198	RH	1.36397	WS	1.18905		0.3744
13	AP	RH	GSR	168.875	180.755		AP	5.06298	RH	1.90018	GSR	3.96189		0.3013
14	AP	RH	RF	165.67	177.549		AP	1.4239	RH	1.67899	RF	1.75817		0.4431
15	AP	RH	SD	168.77	180.649		AP	2.03908	RH	2.10491	SD	1.83707		0.6753
16	AP	WS	GSR	170.042	181.922		AP	2.74586	WS	1.12291	GSR	2.68571		0.6387
17	AP	WS	RF	171.467	183.347		AP	1.4373	WS	1.12369	RF	1.34978		0.4083
18	AP	WS	SD	169.497	181.376		AP	1.23474	WS	1.11895	SD	1.12024		0.3216
19	AP	GSR	RF	169.226	181.105		AP	3.46541	GSR	2.80808	RF	1.41031		0.1616
20	AP	GSR	SD	169.804	181.684		AP	3.91487	GSR	7.18706	SD	3.00841		0.6887
21	AP	RF	SD	167.558	179.437		AP	1.76322	RF	1.62265	SD	1.3524		0.5953
22	AT	PC	RH	168.593	180.472		AT	1.69722	PC	1.79866	RH	2.0755		0.2748
23	AT	PC	WS	169.209	181.089		AT	1.39807	PC	1.44758	WS	1.06575		0.6326
24	AT	PC	GSR	167.229	179.108		AT	2.70452	PC	1.41561	GSR	2.15697		0.005145
25	AT	PC	RF	167.033	178.912		AT	1.52872	PC	1.70064	RF	1.65223		0.6112
26	AT	PC	SD	166.868	178.747		AT	2.77777	PC	2.79067	SD	2.29824		0.3591
27	AT	RH	WS	168.701	180.58		AT	1.71565	RH	1.67376	WS	1.06791		0.6923
28	AT	RH	GSR	167.774	179.653		AT	6.88911	RH	3.25273	GSR	4.29511		0.4235
29	AT	RH	RF	165.463	177.342		AT	1.69342	RH	1.97868	RF	1.66595		0.1662
30	AT	RH	SD	167.05	178.929		AT	4.48957	RH	4.5154	SD	3.22263		0.5649
31	AT	WS	GSR	167.838	179.717		AT	2.13897	WS	1.10044	GSR	2.27747		0.2137
32	AT	WS	RF	169.38	181.26		AT	1.36118	WS	1.05452	RF	1.39156		0.5659
33	AT	WS	SD	167.006	178.886		AT	1.16918	WS	1.03231	SD	1.15473		0.5137
34	AT	GSR	RF	166.127	178.006		AT	2.70813	GSR	2.17453	RF	1.38651		0.7499
35	AT	GSR	SD	166.885	178.764		AT	2.39873	GSR	4.2905	SD	2.31898		0.6365
36†	AT	RF	SD	162.631	174.511		AT	1.88791	RF	1.69275	SD	1.4349		0.6575
37	PC	RH	WS	169.093	180.972		PC	1.96587	RH	1.85228	WS	1.15464		0.2085
38	PC	RH	GSR	169.122	181.001		PC	1.96642	RH	1.77381	GSR	1.15685		0.1168
39	PC	RH	RF	165.735	177.614		PC	1.89102	RH	1.98619	RF	1.75542		0.4301
40	PC	RH	SD	169.126	181.005		PC	1.76544	RH	1.7674	SD	1.19577		0.07821
41	PC	WS	GSR	170.871	182.751		PC	1.14529	WS	1.1257	GSR	1.17774		0.1964
42	PC	WS	RF	169.673	181.552		PC	1.54252	WS	1.0742	RF	1.52301		0.9153
43	PC	WS	SD	170.859	182.738		PC	1.28072	WS	1.12556	SD	1.22163		0.1951
44	PC	GSR	RF	169.887	181.766		PC	1.56887	GSR	1.1324	RF	1.53458		0.3273
45	PC	GSR	SD	171.123	183.003		PC	5.83863	GSR	10.3951	SD	10.7838		0.9826
46	PC	RF	SD	169.847	181.726		PC	1.69503	RF	1.51279	SD	1.15806		0.3169
47	RH	WS	GSR	169.362	181.241		RH	1.00942	WS	1.09989	GSR	1.10167		0.1399
48	RH	WS	RF	166.648	178.528		RH	1.67832	WS	1.11277	RF	1.75871		0.6948
49	RH	WS	SD	169.418	181.297		RH	1.15613	WS	1.01494	SD	1.17042		0.07437
50	RH	GSR	RF	166.333	178.213		RH	1.61776	GSR	1.11174	RF	1.75423		0.4222
51	RH	GSR	SD	169.097	180.977		RH	1.55196	GSR	2.76005	SD	3.17769		0.2133
52	RH	RF	SD	166.96	178.84		RH	1.78571	RF	1.59196	SD	1.16156		0.1022
53	WS	GSR	RF	174.656	186.535		WS	1.11862	GSR	1.15942	RF	1.11321		0.38
54	WS	GSR	SD	171.34	183.22		WS	1.11401	GSR	2.25678	SD	2.09335		0.9577
55	WS	RF	SD	173.975	185.855		WS	1.08011	RF	1.09686	SD	1.05966		0.612
56	GSR	RF	SD	170.256	182.135		GSR	3.18716	RF	1.59767	SD	3.01681		0.8446
* p value in Hosmer-Lemeshow goodness of fit test
† This model was adopted for multivariable analysis.
AIC, Akaike Information Criterion; AP, atmospheric pressure; AT, ambient temperature; BIC, Bayesian Information Criterion;
GSR, global solar radiation; PC, percentage of clouds covering the sky; RF, rainfall; RH, relative humidity; SD, sunshine duration;
VIF, variance inflation factor; WS, wind speed.

## Sheet: Table S4
	Table S4 Hypothetical monthly incidence rate of SPM
	Year	Month	Number of SPM cases	Population aged 1–18	Cases per 100,000
	2012	Feb	1	144244	0.69327
		May	1	144442	0.692319
	2013	May	1	144003	0.69443
		Jun	1	143893	0.694961
		Oct	1	143462	0.697049
	2014	Jul	1	142665	0.700943
	2015	Apr	1	141885	0.704796
		Jun	1	141714	0.705647
		Dec	1	140844	0.710005
	2016	Jan	1	140750	0.71048
		Jul	1	140219	0.71317
		Sep	1	139976	0.714408
	2017	Apr	1	138888	0.720005
		Jun	1	138597	0.721516
		Jul	1	138394	0.722575
		Aug	1	138091	0.72416
		Sep	2	137957	1.44973
		Nov	1	137625	0.726612
	2018	Aug	1*	135953	0.735548
		Sep	1	135787	0.736448
		Nov	1	135598	0.737474
		Dec	1	135446	0.738302
	2019	Jul	1	134273	0.744751
		Sep	1	133783	0.747479
	2020	Jan	1	132991	0.751931
		Mar	1	132551	0.754427
		Jun	2	132109	1.5139
		Oct	1	131159	0.762433
	2021	Jan	1	130582	0.765802
		May	1	129812	0.770345
	2022	Oct	2	125931	1.58817
	2023	Jul	1	123959	0.806718
		Aug	1	123749	0.808087
		Sep	1	123526	0.809546
		Oct	1	123325	0.810866
		Nov	1	125681	0.795665
	* The recurrent case was excluded from the statistical analysis
	SPM, spontaneous pneumomediastinum.
			38
